# Supplementary material for: Integrating multiple plant functional traits to predict ecosystem productivity
Source: Commun Biol. 2023 Mar 3;6:239. doi: 10.1038/s42003-023-04626-3 (PMC9984401; doi:10.1038/s42003-023-04626-3)
Supplement: Supplementary file 4 — Supplementary Data 1 [file 42003_2023_4626_MOESM4_ESM.xlsx]

## Sheet: GPP model with all  
Bayesian piecewise structural equation modelling statistical results for yearly GPP
Fitted formula
GPP~Tcpc1+Tepc1+Tepc2+GSL+Tgs+MIgs+Soilpc1
Tcpc1~Tgs+MIgs+Tepc1+Tepc2+GSL
Tepc1~Tgs+MIgs+Soilpc1+Tepc2
Tepc2~Tgs+Soilpc1
GSL~Tgs+Migs
Model estimates
	Estimate	Est.Error	l-95% CI	u-95% CI	Rhat	Bulk_ESS	Tail_ESS
GPP_Intercept	9.68214e-05	0.0449378	-0.0888167	0.0890548	1.00014	39188	11715
Tcpc1_Intercept	-0.000303712	0.0744105	-0.14778	0.147594	0.999923	36286	12466
Tepc1_Intercept	0.000140077	0.0630815	-0.123643	0.124455	1.00006	37781	13023
Tepc2_Intercept	0.000281462	0.113839	-0.224439	0.223463	1.00006	31782	12704
GSL_Intercept	-0.000519257	0.085811	-0.169182	0.169034	1.00005	34777	12272
GPP_Tcpc1	0.332229	0.0788928	0.1773	0.486104	1.00022	27382	14106
GPP_Tepc1	0.252675	0.0945209	0.0669737	0.435362	1.00028	17059	14407
GPP_Tepc2	0.174525	0.0540575	0.0680515	0.280702	0.999977	25703	15411
GPP_GSL	0.206049	0.0672723	0.0726189	0.33777	0.999916	24354	14883
GPP_Tgs	0.119492	0.0605317	0.000626728	0.23944	0.999987	17800	15094
GPP_MIgs	0.193049	0.0834039	0.0270778	0.356748	1.00008	20588	15359
GPP_Soilpc1	0.0233152	0.0647776	-0.104176	0.149442	0.999907	27200	14148
Tcpc1_Tgs	-0.138928	0.0866829	-0.309506	0.0325888	1.00054	21234	13509
Tcpc1_MIgs	0.197481	0.127363	-0.0529112	0.447637	0.99995	15187	13716
Tcpc1_Tepc1	0.58202	0.128151	0.327877	0.834973	1	15181	14140
Tcpc1_Tepc2	0.284932	0.0774785	0.133042	0.437004	1.00003	32027	13780
Tepc1_Tgs	0.346787	0.0660301	0.217798	0.476148	1.00032	36215	13667
Tepc1_MIgs	0.630768	0.0774641	0.479193	0.783734	0.999922	23127	12943
Tepc1_Soilpc1	0.323359	0.0823858	0.161719	0.486978	1.00014	21748	14456
Tepc1_Tepc2	-0.17935	0.0694339	-0.317062	-0.0445973	1.00068	33280	12885
Tepc2_Tgs	-0.0926127	0.11619	-0.324573	0.136066	0.99991	33540	13273
Tepc2_Soilpc1	0.326824	0.115078	0.101991	0.557038	1	35358	13681
GSL_Tgs	0.366116	0.0867464	0.195148	0.533822	1.00009	36552	12924
GSL_MIgs	0.653896	0.0869814	0.482776	0.823408	1.00018	41804	12605
Family specific parameters
	Estimate	Est.Error	l-95% CI	u-95% CI	Rhat	Bulk_ESS	Tail_ESS
sigma_GPP	0.377198	0.0341526	0.317491	0.44947	1.00007	28235	13990
sigma_Tcpc1	0.622865	0.0547657	0.526553	0.742613	0.999996	29462	12878
sigma_Tepc1	0.541169	0.0471872	0.45863	0.643575	1.00008	31334	14125
sigma_Tepc2	0.964866	0.0849645	0.815674	1.14644	0.999944	30969	13239
sigma_GSL	0.721373	0.0628057	0.611302	0.855733	0.999969	38456	13895
Explained variation (R^2)
	Estimate	Est.Error	Q2.5	Q97.5
R2GPP	0.865516	0.0130859	0.833866	0.883827
R2Tcpc1	0.635907	0.0430992	0.534895	0.701676
R2Tepc1	0.722089	0.0314892	0.646413	0.768653
R2Tepc2	0.138766	0.0643085	0.0268486	0.272943
R2GSL	0.504807	0.0607447	0.367397	0.602735
Pareto k diagnostic values
	Count	Proportion	Min. n_eff
(-Inf, 0.5]	67	0.930556	2675.02
(0.5, 0.7]	4	0.0555556	245.796
(0.7, 1]	1	0.0138889	41.4159
(1, Inf)	0	0	NA
LOO statistics
	Estimate	SE
elpd_loo	-352.287	19.3263
p_loo	34.0328	7.38875
looic	704.574	38.6526

## Sheet: GPP model with del-one outler
Bayesian piecewise structural equation modelling statistical results for yearly GPP
Fitted formula
GPP~Tcpc1+Tepc1+Tepc2+GSL+Tgs+MIgs+Soilpc1
Tcpc1~Tgs+MIgs+Tepc1+Tepc2+GSL
Tepc1~Tgs+MIgs+Soilpc1+Tepc2
Tepc2~Tgs+Soilpc1
GSL~Tgs+Migs
Model estimates
	Estimate	Est.Error	l-95% CI	u-95% CI	Rhat	Bulk_ESS	Tail_ESS
GPP_Intercept	-5.07448e-05	0.0456545	-0.0904138	0.0900946	1.00042	33720	12684
Tcpc1_Intercept	-0.000101558	0.0680149	-0.133785	0.135643	1.00004	29372	12721
Tepc1_Intercept	0.000507212	0.0627787	-0.123657	0.124213	1.00013	30421	11776
Tepc2_Intercept	0.000144357	0.113223	-0.224227	0.222511	1.00015	33238	12740
GSL_Intercept	0.00114615	0.0754443	-0.146082	0.149214	1.00002	31148	12171
GPP_Tcpc1	0.316338	0.0856759	0.146045	0.484857	1.00001	25030	14129
GPP_Tepc1	0.265919	0.100527	0.0699227	0.464404	1.00007	16617	14654
GPP_Tepc2	0.168116	0.0592679	0.0510297	0.283243	1.00003	22116	15658
GPP_GSL	0.170881	0.0781005	0.0158228	0.323323	1.00052	19544	14161
GPP_Tgs	0.145104	0.063577	0.0194307	0.269891	1.00009	16357	15149
GPP_MIgs	0.206665	0.105066	0.00117956	0.414597	1.00015	16962	14493
GPP_Soilpc1	0.0203285	0.067425	-0.112099	0.151202	1.00004	22800	13488
Tcpc1_Tgs	-0.0822921	0.0796466	-0.23841	0.073016	1.00035	20239	13528
Tcpc1_MIgs	0.321751	0.124442	0.0791493	0.56929	1.00002	14045	13325
Tcpc1_Tepc1	0.492966	0.125392	0.245898	0.738469	1.00009	13537	12859
Tcpc1_Tepc2	0.277443	0.0729902	0.132114	0.419214	1.00016	28422	13398
Tepc1_Tgs	0.327907	0.0649627	0.20029	0.45548	1.00001	34561	12883
Tepc1_MIgs	0.658447	0.0797628	0.501439	0.813783	1.00006	20537	14037
Tepc1_Soilpc1	0.289416	0.0831079	0.126497	0.454401	1.00001	18286	14174
Tepc1_Tepc2	-0.177246	0.0680311	-0.30954	-0.0426178	1.00021	27283	14259
Tepc2_Tgs	-0.172086	0.117618	-0.402943	0.0604853	1.0002	32945	12480
Tepc2_Soilpc1	0.322635	0.11409	0.098408	0.549689	0.999978	35548	12665
GSL_Tgs	0.372553	0.076459	0.222073	0.520677	1.00003	34604	13242
GSL_MIgs	0.736937	0.0755555	0.591587	0.884534	0.999964	32283	13858
Family specific parameters
	Estimate	Est.Error	l-95% CI	u-95% CI	Rhat	Bulk_ESS	Tail_ESS
sigma_GPP	0.38573	0.0352861	0.32453	0.461806	1.00014	25627	13468
sigma_Tcpc1	0.566265	0.0506732	0.477629	0.675944	0.999975	29436	12775
sigma_Tepc1	0.523886	0.0471579	0.441005	0.626202	0.999933	26975	12020
sigma_Tepc2	0.94998	0.0827648	0.804574	1.13103	1.00042	28420	12261
sigma_GSL	0.631523	0.0554369	0.535079	0.750505	1.00002	29940	13268
Explained variation (R^2)
	Estimate	Est.Error	Q2.5	Q97.5
R2GPP	0.859509	0.0139596	0.825041	0.879234
R2Tcpc1	0.697606	0.0353513	0.613947	0.750137
R2Tepc1	0.740325	0.0295055	0.6699	0.783356
R2Tepc2	0.163699	0.0681129	0.0391748	0.30127
R2GSL	0.618584	0.045936	0.513005	0.688826
Pareto k diagnostic values
	Count	Proportion	Min. n_eff
(-Inf, 0.5]	67	0.943662	3095.44
(0.5, 0.7]	3	0.0422535	946.554
(0.7, 1]	1	0.0140845	117.879
(1, Inf)	0	0	NA
LOO statistics
	Estimate	SE
elpd_loo	-326.866	15.9414
p_loo	30.0302	3.86454
looic	653.731	31.8829

## Sheet: GPP model with del-two outlers
Bayesian piecewise structural equation modelling statistical results for yearly GPP
Fitted formula
GPP~Tcpc1+Tepc1+Tepc2+GSL+Tgs+MIgs+Soilpc1
Tcpc1~Tgs+MIgs+Tepc1+Tepc2+GSL
Tepc1~Tgs+MIgs+Soilpc1+Tepc2
Tepc2~Tgs+Soilpc1
GSL~Tgs+Migs
Model estimates
	Estimate	Est.Error	l-95% CI	u-95% CI	Rhat	Bulk_ESS	Tail_ESS
GPP_Intercept	0.000503557	0.045921	-0.0908035	0.0908347	1.00024	28529	13518
Tcpc1_Intercept	0.000113983	0.0664152	-0.129282	0.130928	1.00003	29990	13352
Tepc1_Intercept	0.000185483	0.061556	-0.118851	0.121653	1.00005	31984	13457
Tepc2_Intercept	-0.000621425	0.1147	-0.225121	0.22612	0.999946	24464	12800
GSL_Intercept	-0.000393485	0.0769319	-0.152828	0.152661	1.00024	29998	12507
GPP_Tcpc1	0.390992	0.089515	0.215316	0.566633	1.00056	17833	13055
GPP_Tepc1	0.306332	0.100165	0.10838	0.502674	1.00004	13038	13096
GPP_Tepc2	0.181683	0.0574271	0.0675103	0.295058	1.00001	17616	14668
GPP_GSL	0.122802	0.0769546	-0.0300703	0.273322	1.00008	16099	14497
GPP_Tgs	0.151477	0.0639009	0.0243769	0.277514	1.00011	14767	13800
GPP_MIgs	0.187235	0.10183	-0.0141979	0.386351	1.00002	14700	13381
GPP_Soilpc1	-0.0649437	0.0696733	-0.20093	0.0734017	0.999974	18219	13366
Tcpc1_Tgs	-0.08255	0.0782579	-0.236091	0.0725746	0.999941	16648	13966
Tcpc1_MIgs	0.352204	0.119294	0.117723	0.59303	1.00002	11189	13154
Tcpc1_Tepc1	0.470405	0.12098	0.235578	0.707283	1.00014	11331	13066
Tcpc1_Tepc2	0.283549	0.0719903	0.142723	0.425963	0.999954	25799	13514
Tepc1_Tgs	0.32844	0.0643195	0.200888	0.454416	1.00009	24370	13008
Tepc1_MIgs	0.637721	0.077113	0.485527	0.78853	0.999982	17475	13950
Tepc1_Soilpc1	0.325032	0.0793209	0.16775	0.479127	1.00007	16694	14142
Tepc1_Tepc2	-0.182734	0.0677568	-0.31536	-0.0475877	0.999971	26532	13179
Tepc2_Tgs	-0.166842	0.118107	-0.400551	0.0637012	1.00042	31899	11941
Tepc2_Soilpc1	0.318375	0.116319	0.0885892	0.54603	0.999946	25983	13032
GSL_Tgs	0.387587	0.0768729	0.237571	0.538124	1.00006	29536	13039
GSL_MIgs	0.717279	0.0776693	0.565101	0.868867	0.99997	27217	12856
Family specific parameters
	Estimate	Est.Error	l-95% CI	u-95% CI	Rhat	Bulk_ESS	Tail_ESS
sigma_GPP	0.378647	0.0350566	0.317415	0.454566	1.00002	22978	13893
sigma_Tcpc1	0.55219	0.0493578	0.465514	0.657703	1.00026	23847	13590
sigma_Tepc1	0.510676	0.0467158	0.430025	0.613791	1.00018	25143	12786
sigma_Tepc2	0.953478	0.0847343	0.805916	1.13537	1.00033	27578	14112
sigma_GSL	0.640065	0.0568502	0.540893	0.764726	1.00023	27097	11732
Explained variation (R^2)
	Estimate	Est.Error	Q2.5	Q97.5
R2GPP	0.864749	0.0135623	0.831726	0.883439
R2Tcpc1	0.712531	0.0337213	0.632409	0.762289
R2Tepc1	0.753205	0.0280588	0.686329	0.793953
R2Tepc2	0.157828	0.0684582	0.0353347	0.296347
R2GSL	0.608846	0.0479221	0.497799	0.682482
Pareto k diagnostic values
	Count	Proportion	Min. n_eff
(-Inf, 0.5]	68	0.971429	3309.5
(0.5, 0.7]	1	0.0142857	1927.05
(0.7, 1]	1	0.0142857	315.783
(1, Inf)	0	0	NA
LOO statistics
	Estimate	SE
elpd_loo	-318.242	15.8436
p_loo	29.4353	3.70952
looic	636.484	31.6871

## Sheet: GPPGSL model with all  
Bayesian piecewise structural equation modelling statistical results for monthly GPP
Fitted formula
GPP/GSL~Tcpc1+Tepc1+Tepc2++Tgs+MIgs+Soilpc1
Tcpc1~Tgs+MIgs+Tepc1+Tepc2
Tepc1~Tgs+MIgs+Soilpc1+Tepc2
Tepc2~Tgs+Soilpc1
Model estimates
	Estimate	Est.Error	l-95% CI	u-95% CI	Rhat	Bulk_ESS	Tail_ESS
GPPGSL_Intercept	0.000681938	0.0634617	-0.123636	0.126641	1.00028	32210	12253
Tcpc1_Intercept	8.73194e-06	0.0739131	-0.145122	0.145653	1.00052	32906	12649
Tepc1_Intercept	0.000343774	0.064678	-0.127253	0.126954	0.999975	32151	13146
Tepc2_Intercept	-0.000437421	0.114204	-0.221268	0.224138	1.00018	30998	12569
GPPGSL_Tcpc1	0.567943	0.109394	0.353208	0.785634	1.00006	25699	13301
GPPGSL_Tepc1	0.212842	0.135412	-0.0498805	0.479096	1.0003	16392	14189
GPPGSL_Tepc2	0.181275	0.0771768	0.0321261	0.33147	1.0002	23955	14866
GPPGSL_Tgs	0.0683266	0.0785411	-0.0859001	0.225349	0.999931	21313	14821
GPPGSL_MIgs	0.0676688	0.111539	-0.152341	0.286952	1.00012	21285	13193
GPPGSL_Soilpc1	0.0185761	0.0907987	-0.159204	0.200283	1.00027	26306	14483
Tcpc1_Tgs	-0.139452	0.0864705	-0.309288	0.0306087	0.999961	25522	15479
Tcpc1_MIgs	0.197244	0.127152	-0.056011	0.446523	0.99994	17420	14706
Tcpc1_Tepc1	0.582741	0.128488	0.327253	0.836527	0.999981	18253	14437
Tcpc1_Tepc2	0.284919	0.0779003	0.134132	0.43807	1.00037	31501	13988
Tepc1_Tgs	0.346392	0.0654945	0.218645	0.476678	1.0004	30189	13095
Tepc1_MIgs	0.630715	0.0778292	0.476553	0.785647	1.00004	25696	14208
Tepc1_Soilpc1	0.324485	0.0818595	0.164784	0.484591	0.999969	24233	13848
Tepc1_Tepc2	-0.179746	0.0690015	-0.314899	-0.0434217	1.00005	28739	13526
Tepc2_Tgs	-0.0934019	0.11606	-0.322446	0.133406	1.00023	30065	13429
Tepc2_Soilpc1	0.325426	0.116069	0.0961024	0.550098	0.999998	33856	13161
Family specific parameters
	Estimate	Est.Error	l-95% CI	u-95% CI	Rhat	Bulk_ESS	Tail_ESS
sigma_GPPGSL	0.535438	0.047718	0.451962	0.639004	1	26750	13379
sigma_Tcpc1	0.623008	0.0550601	0.526152	0.742547	0.999912	28567	13879
sigma_Tepc1	0.542209	0.0483695	0.457073	0.646613	1.00003	30182	13673
sigma_Tepc2	0.965254	0.084155	0.817999	1.1448	1.00028	34387	13149
Explained variation (R^2)
	Estimate	Est.Error	Q2.5	Q97.5
R2GPPGSL	0.73319	0.0299706	0.660498	0.777216
R2Tcpc1	0.636146	0.0432816	0.53556	0.702653
R2Tepc1	0.722334	0.0315	0.64774	0.768907
R2Tepc2	0.138366	0.0646502	0.0264804	0.271748
Pareto k diagnostic values
	Count	Proportion	Min. n_eff
(-Inf, 0.5]	70	0.972222	3149.91
(0.5, 0.7]	1	0.0138889	1279.17
(0.7, 1]	1	0.0138889	29.1256
(1, Inf)	0	0	NA
LOO statistics
	Estimate	SE
elpd_loo	-294.503	13.8598
p_loo	25.2865	5.06887
looic	589.005	27.7196

## Sheet: GPPGSL model-del outler
Bayesian piecewise structural equation modelling statistical results for monthly GPP
Fitted formula
GPP/GSL~Tcpc1+Tepc1+Tepc2++Tgs+MIgs+Soilpc1
Tcpc1~Tgs+MIgs+Tepc1+Tepc2
Tepc1~Tgs+MIgs+Soilpc1+Tepc2
Tepc2~Tgs+Soilpc1
Model estimates
	Estimate	Est.Error	l-95% CI	u-95% CI	Rhat	Bulk_ESS	Tail_ESS
GPPGSL_Intercept	-0.000304627	0.0644622	-0.127611	0.126077	0.999961	35091	12697
Tcpc1_Intercept	0.000138175	0.0671199	-0.133657	0.130483	1.00005	35766	12678
Tepc1_Intercept	0.000274209	0.0619417	-0.122316	0.122397	1.00005	34964	12602
Tepc2_Intercept	-0.000866093	0.112392	-0.222144	0.218781	1.00007	36225	12420
GPPGSL_Tcpc1	0.660482	0.120362	0.425593	0.897652	1.00038	26678	13889
GPPGSL_Tepc1	0.243268	0.140744	-0.0315308	0.517168	1.00032	17075	13779
GPPGSL_Tepc2	0.14103	0.0802357	-0.0173815	0.298143	1.00004	22892	14067
GPPGSL_Tgs	0.0675988	0.0802109	-0.0895581	0.226672	1.00031	20801	14280
GPPGSL_MIgs	-0.099379	0.125158	-0.346177	0.148519	1.00007	25070	13959
GPPGSL_Soilpc1	0.0548869	0.0937516	-0.130527	0.239521	1.00045	27707	13925
Tcpc1_Tgs	-0.0822324	0.0802761	-0.239924	0.0738356	1.00052	23347	15295
Tcpc1_MIgs	0.321988	0.125517	0.0741225	0.570191	1.0001	17663	13329
Tcpc1_Tepc1	0.493272	0.125681	0.243034	0.739134	1.00011	17301	14032
Tcpc1_Tepc2	0.277914	0.0733061	0.133871	0.422781	1.00002	29725	13717
Tepc1_Tgs	0.326984	0.0647415	0.198232	0.454593	1.0001	36112	11512
Tepc1_MIgs	0.656801	0.0794485	0.499989	0.811898	1.00038	23772	14442
Tepc1_Soilpc1	0.289957	0.0836605	0.125772	0.453794	1.0005	22239	13370
Tepc1_Tepc2	-0.177567	0.0677552	-0.311671	-0.0445354	1.00002	30191	13803
Tepc2_Tgs	-0.171824	0.116539	-0.400961	0.0552379	1.00001	35399	13374
Tepc2_Soilpc1	0.32173	0.115079	0.0958889	0.54509	1.00003	35140	12933
Family specific parameters
	Estimate	Est.Error	l-95% CI	u-95% CI	Rhat	Bulk_ESS	Tail_ESS
sigma_GPPGSL	0.53766	0.0485611	0.452395	0.642306	0.999964	28733	13464
sigma_Tcpc1	0.566476	0.0508177	0.478159	0.675769	1.00019	32211	13124
sigma_Tepc1	0.523567	0.0461476	0.442809	0.623068	1.00015	28169	13707
sigma_Tepc2	0.950198	0.083632	0.80416	1.13166	0.999989	35799	13324
Explained variation (R^2)
	Estimate	Est.Error	Q2.5	Q97.5
R2GPPGSL	0.73182	0.0307401	0.65882	0.777124
R2Tcpc1	0.697861	0.0352186	0.614895	0.750228
R2Tepc1	0.739823	0.0295154	0.669049	0.782537
R2Tepc2	0.163069	0.0686987	0.0375001	0.299811
Pareto k diagnostic values
	Count	Proportion	Min. n_eff
(-Inf, 0.5]	71	1	1781.56
(0.5, 0.7]	0	0	NA
(0.7, 1]	0	0	NA
(1, Inf)	0	0	NA
LOO statistics
	Estimate	SE
elpd_loo	-278.809	12.6794
p_loo	22.969	2.5977
looic	557.619	25.3589

## Sheet: Woody GPP model
Fitted formula
GPP ~ Tcpc1 + Tepc1 + Tepc2 + GSL + Tgs + MIgs + Soilpc1
Tcpc1 ~ Tgs+MIgs+Tepc1+Tepc2+GSL
Tepc1 ~ Tgs + MIgs + Soilpc1 +Tepc2
Tepc2 ~ Tgs + MIgs + Soilpc1
GSL ~ Tgs + MIgs
Model estimates
	Estimate	Est.Error	l-95% CI	u-95% CI	Rhat	Bulk_ESS	Tail_ESS
GPP_Intercept	-0.000219901	0.0749315	-0.147752	0.148403	1.00003	24399	13480
Tcpc1_Intercept	0.000769275	0.0948484	-0.187496	0.18816	1.00018	27168	13097
Tepc1_Intercept	0.000383469	0.103436	-0.202839	0.204221	1.00018	27169	12318
Tepc2_Intercept	0.00102124	0.153298	-0.29799	0.304511	1.00027	26179	12429
GSL_Intercept	-0.00200553	0.134502	-0.268987	0.262282	1.00008	24506	12919
GPP_Tcpc1	0.311246	0.150287	0.0149268	0.607977	1	13736	12869
GPP_Tepc1	0.359312	0.158325	0.0445484	0.67296	0.999952	12042	12206
GPP_Tepc2	0.107522	0.0895376	-0.0681032	0.283975	1.00022	20236	13607
GPP_GSL	0.235468	0.108911	0.0224547	0.449445	0.999997	18498	12926
GPP_Tgs	0.108833	0.125039	-0.138381	0.355338	1	11307	12612
GPP_MIgs	0.237516	0.130965	-0.0202698	0.496839	0.999965	14808	13795
GPP_Soilpc1	-0.0170697	0.105578	-0.224726	0.191284	1.00058	15322	12779
Tcpc1_Tgs	-0.484342	0.111827	-0.702009	-0.262193	1.00007	19362	13992
Tcpc1_MIgs	0.0391311	0.165592	-0.284174	0.365676	1.00009	15159	13502
Tcpc1_Tepc1	0.464085	0.154049	0.1644	0.768151	1.00009	15872	12709
Tcpc1_Tepc2	-0.00855898	0.110719	-0.224379	0.210556	0.999944	17649	14401
Tcpc1_GSL	0.1147	0.13445	-0.151343	0.377149	0.999946	21010	13166
Tepc1_Tgs	0.136905	0.130391	-0.11725	0.393958	1.00006	19367	14390
Tepc1_MIgs	0.663714	0.131682	0.40132	0.922513	0.999901	17854	13639
Tepc1_Soilpc1	0.383408	0.129592	0.124133	0.637557	1.00004	18041	13912
Tepc1_Tepc2	0.145359	0.122675	-0.0961658	0.38397	1.00008	20173	12657
Tepc2_Tgs	-0.287765	0.184392	-0.644725	0.0749487	1.00058	17592	13307
Tepc2_MIgs	-0.473599	0.174683	-0.817859	-0.127055	1.00005	18939	12971
Tepc2_Soilpc1	0.226593	0.187732	-0.147566	0.592164	0.999955	18284	13017
GSL_Tgs	0.175231	0.144755	-0.109374	0.463924	1.00014	20055	13542
GSL_MIgs	0.691753	0.14422	0.407377	0.973535	0.999986	21363	12403
Family specific parameters
	Estimate	Est.Error	l-95% CI	u-95% CI	Rhat	Bulk_ESS	Tail_ESS
sigma_GPP	0.454877	0.0620353	0.351738	0.593995	1.00006	16955	12707
sigma_Tcpc1	0.574085	0.0749356	0.450825	0.744168	1.00001	19126	13250
sigma_Tepc1	0.639855	0.0818093	0.503827	0.819408	1.00024	22191	13854
sigma_Tepc2	0.942844	0.118486	0.745946	1.20777	1.00037	22062	13738
sigma_GSL	0.812584	0.100979	0.643907	1.04134	1.00019	22385	13440
Explained variation (R^2)
	Estimate	Est.Error	Q2.5	Q97.5
R2GPP	0.818056	0.0296457	0.742574	0.855903
R2Tcpc1	0.710318	0.0484158	0.588861	0.774338
R2Tepc1	0.640191	0.0603231	0.492588	0.72294
R2Tepc2	0.259633	0.0951536	0.0691078	0.432496
R2GSL	0.410055	0.0941184	0.19806	0.558678
Pareto k diagnostic values
	Count	Proportion	Min. n_eff
(-Inf, 0.5]	31	0.815789	1460.02
(0.5, 0.7]	4	0.105263	862.918
(0.7, 1]	2	0.0526316	46.2953
(1, Inf)	1	0.0263158	9.47286
LOO statistics
	Estimate	SE
elpd_loo	-207.861	14.6265
p_loo	32.7837	7.44686
looic	415.722	29.2529

## Sheet: Woody GPPGSL model
Fitted formula
GPP/GSL ~ Tcpc1 + Tepc1 + Tepc2 +Tgs + MIgs + Soilpc1
Tcpc1 ~ Tgs+MIgs+Tepc1+Tepc2
Tepc1 ~ Tgs+MIgs+Soilpc1+Tepc2
Tepc2 ~ Tgs+MIgs+Soilpc1
Model estimates
	Estimate	Est.Error	l-95% CI	u-95% CI	Rhat	Bulk_ESS	Tail_ESS
GPPGSL_Intercept	-0.000916091	0.095002	-0.186912	0.184022	1.00013	26922	13118
Tcpc1_Intercept	0.000213344	0.0937876	-0.183101	0.182731	1.00043	33020	13216
Tepc1_Intercept	0.00109849	0.103473	-0.201112	0.204272	1.00152	26941	12936
Tepc2_Intercept	0.000622098	0.153165	-0.297071	0.302149	1.00016	29851	12519
GPPGSL_Tcpc1	0.450541	0.187165	0.0790774	0.81861	0.999929	15698	12937
GPPGSL_Tepc1	0.225368	0.198156	-0.164299	0.616407	1.0001	12450	12749
GPPGSL_Tepc2	0.16044	0.113749	-0.0650395	0.385043	0.999924	21297	13853
GPPGSL_Tgs	-0.163415	0.152627	-0.462131	0.138364	0.999953	14408	13503
GPPGSL_MIgs	0.167909	0.16297	-0.154286	0.487122	1.00015	16727	12985
GPPGSL_Soilpc1	-0.0389457	0.13442	-0.304106	0.225483	1.00029	18823	13528
Tcpc1_Tgs	-0.465014	0.110218	-0.682999	-0.248316	1.00012	22002	13029
Tcpc1_MIgs	0.0781595	0.158968	-0.237321	0.391372	1.00007	14607	13408
Tcpc1_Tepc1	0.515772	0.14479	0.229002	0.802912	1.00019	16609	13294
Tcpc1_Tepc2	-0.0190362	0.110482	-0.237544	0.198083	0.999964	17613	13973
Tepc1_Tgs	0.136705	0.131589	-0.124194	0.393266	1.00026	20809	12877
Tepc1_MIgs	0.661727	0.131358	0.399189	0.918703	1.00011	20689	14824
Tepc1_Soilpc1	0.385444	0.129442	0.125317	0.641806	1.00018	22699	13693
Tepc1_Tepc2	0.144137	0.121346	-0.0945098	0.381518	0.999948	19889	13442
Tepc2_Tgs	-0.286833	0.186334	-0.654799	0.082131	0.99993	21602	13299
Tepc2_MIgs	-0.474764	0.171436	-0.812767	-0.140138	0.999998	26047	13169
Tepc2_Soilpc1	0.227329	0.189505	-0.14267	0.595804	1.00015	21959	13189
Family specific parameters
	Estimate	Est.Error	l-95% CI	u-95% CI	Rhat	Bulk_ESS	Tail_ESS
sigma_GPPGSL	0.580648	0.0779056	0.451519	0.756255	1	19611	13423
sigma_Tcpc1	0.572555	0.0739646	0.44982	0.738215	1.00051	21804	13440
sigma_Tepc1	0.640333	0.0835593	0.502332	0.830881	1.00009	21634	12053
sigma_Tepc2	0.942221	0.119351	0.741139	1.20858	1.00007	25449	12688
Explained variation (R^2)
	Estimate	Est.Error	Q2.5	Q97.5
R2GPPGSL	0.710071	0.0482211	0.587296	0.775196
R2Tcpc1	0.707867	0.0492674	0.585	0.772432
R2Tepc1	0.63984	0.0610536	0.489609	0.723854
R2Tepc2	0.259973	0.0940988	0.0730798	0.431684
Pareto k diagnostic values
	Count	Proportion	Min. n_eff
(-Inf, 0.5]	33	0.868421	1395.27
(0.5, 0.7]	3	0.0789474	868.277
(0.7, 1]	2	0.0526316	34.1667
(1, Inf)	0	0	NA
LOO statistics
	Estimate	SE
elpd_loo	-166.315	10.2752
p_loo	24.4012	4.86651
looic	332.63	20.5504

## Sheet: Herb GPP model
Fitted formula
GPP~ Tcpc1 + Tepc1 + Tepc2 + GSL + Tgs + MIgs + Soilpc1
Tcpc1 ~ Tgs+MIgs+Tepc1+Tepc2+GSL+Soilpc1
Tepc1 ~ Tgs+MIgs+Soilpc1+Tepc2
Tepc2 ~ Tgs + MIgs + Soilpc1
GSL ~ Tgs+MIgs+Soilpc1
Model estimates
	Estimate	Est.Error	l-95% CI	u-95% CI	Rhat	Bulk_ESS	Tail_ESS
GPP_Intercept	0.000253395	0.10428	-0.206101	0.210467	1.00095	29865	12449
Tcpc1_Intercept	-0.000120196	0.116221	-0.230334	0.230388	1.00016	31692	11680
Tepc1_Intercept	0.000848494	0.130581	-0.259774	0.257596	1.0002	29216	12671
Tepc2_Intercept	-0.000469996	0.181851	-0.358797	0.35601	1.00007	30250	12445
GSL_Intercept	-0.000999381	0.131497	-0.26507	0.25293	1.00016	28722	12826
GPP_Tcpc1	0.392464	0.183167	0.0346551	0.754633	1.00015	14676	12733
GPP_Tepc1	0.21997	0.167941	-0.109606	0.556018	0.999958	11681	12445
GPP_Tepc2	0.126028	0.109972	-0.0917845	0.345413	1.0002	27343	12998
GPP_GSL	0.1458	0.196778	-0.245781	0.532504	1.00022	10375	12701
GPP_Tgs	0.29549	0.189865	-0.0844319	0.664827	1.00005	11817	12602
GPP_MIgs	0.296571	0.216177	-0.12828	0.721013	1.00005	10446	12013
GPP_Soilpc1	-0.0852373	0.215372	-0.510146	0.340968	1.00034	11935	12793
Tcpc1_Tgs	0.00011983	0.216824	-0.436487	0.42633	1.00023	10861	12822
Tcpc1_MIgs	-0.136558	0.243779	-0.616372	0.348734	1.00031	10138	11957
Tcpc1_Tepc1	0.185056	0.18878	-0.186239	0.557567	1.00043	12904	12897
Tcpc1_Tepc2	-0.00868033	0.123866	-0.252361	0.236627	1.00061	25239	13143
Tcpc1_GSL	0.604761	0.186219	0.235655	0.975318	1.0001	11704	11927
Tcpc1_Soilpc1	0.78	0.180705	0.420698	1.13765	1.00011	15971	13266
Tepc1_Tgs	0.483761	0.143332	0.200404	0.765485	1	26977	12402
Tepc1_MIgs	0.71838	0.178423	0.366978	1.07015	1.00001	17658	13632
Tepc1_Soilpc1	0.0703358	0.181849	-0.288825	0.430529	1.00027	16520	14227
Tepc1_Tepc2	-0.0904669	0.137858	-0.363465	0.184121	0.999939	27237	13510
Tepc2_Tgs	0.0675208	0.199193	-0.319136	0.456696	0.999947	24931	12598
Tepc2_MIgs	-0.066873	0.256135	-0.569436	0.437742	1.00015	18535	12758
Tepc2_Soilpc1	0.301428	0.253754	-0.196896	0.80453	0.99991	18767	13892
GSL_Tgs	0.645867	0.145844	0.360472	0.93687	0.999973	29576	12608
GSL_MIgs	0.441805	0.182157	0.0824997	0.799498	1.00002	18766	13958
GSL_Soilpc1	-0.418789	0.181486	-0.777896	-0.0562686	0.999947	19487	14242
Family specific parameters
	Estimate	Est.Error	l-95% CI	u-95% CI	Rhat	Bulk_ESS	Tail_ESS
sigma_GPP	0.597226	0.0894147	0.453954	0.799829	1.00016	16509	13422
sigma_Tcpc1	0.672177	0.096089	0.51394	0.88689	1.00035	18955	13315
sigma_Tepc1	0.750548	0.104222	0.578676	0.985998	1.00012	24178	12736
sigma_Tepc2	1.05587	0.143676	0.819384	1.3784	1.0002	24216	12853
sigma_GSL	0.756481	0.102343	0.589189	0.98868	0.999953	23211	12873
Explained variation (R^2)
	Estimate	Est.Error	Q2.5	Q97.5
R2GPP	0.707225	0.0522534	0.578684	0.776703
R2Tcpc1	0.630175	0.0656644	0.46645	0.721566
R2Tepc1	0.526745	0.0823738	0.328429	0.646074
R2Tepc2	0.125853	0.0753686	0.0129599	0.290728
R2GSL	0.505221	0.0883837	0.292216	0.634027
Pareto k diagnostic values
	Count	Proportion	Min. n_eff
(-Inf, 0.5]	23	0.676471	2551.17
(0.5, 0.7]	9	0.264706	395.905
(0.7, 1]	0	0	NA
(1, Inf)	2	0.0588235	12.7046
LOO statistics
	Estimate	SE
elpd_loo	-210.824	13.449
p_loo	34.4875	7.60934
looic	421.648	26.898

## Sheet: Herb GPPGSL model
Fitted formula
GPP/GSL~Tcpc1+Tepc1+Tepc2+Tgs+MIgs+Soilpc1
Tcpc1~Tgs+MIgs+Tepc1+Tepc2+Soilpc1
Tepc1~Tgs+MIgs+Soilpc1+Tepc2
Tepc2~Tgs+MIgs+Soilpc1
Model estimates
	Estimate	Est.Error	l-95% CI	u-95% CI	Rhat	Bulk_ESS	Tail_ESS
GPPGSL_Intercept	0.000592583	0.0998739	-0.196715	0.198512	1.00019	34257	12630
Tcpc1_Intercept	-0.000605698	0.13834	-0.274382	0.274394	1.00015	31744	12879
Tepc1_Intercept	0.00125377	0.129416	-0.253944	0.255839	1.00005	29335	12791
Tepc2_Intercept	-0.00141625	0.182048	-0.362169	0.357971	1.0002	29985	13158
GPPGSL_Tcpc1	0.309796	0.143628	0.0278948	0.593292	0.99996	21565	13946
GPPGSL_Tepc1	0.168662	0.150548	-0.128393	0.465409	1.00005	19342	14169
GPPGSL_Tepc2	0.170894	0.106575	-0.0388947	0.379037	1.00005	32199	13243
GPPGSL_Tgs	0.432371	0.15004	0.137869	0.731731	1.00007	17072	13775
GPPGSL_MIgs	0.320255	0.181177	-0.0386708	0.681125	1.00012	19166	14163
GPPGSL_Soilpc1	0.118697	0.159711	-0.195282	0.438218	1.0006	21701	13544
Tcpc1_Tgs	0.487507	0.180314	0.131925	0.844384	1.00006	20241	13879
Tcpc1_MIgs	0.290565	0.240725	-0.188192	0.766747	1.00003	18810	13892
Tcpc1_Tepc1	-0.0276802	0.20631	-0.426568	0.379404	0.999974	18222	14320
Tcpc1_Tepc2	0.0355593	0.145206	-0.252661	0.323914	1.00017	28495	13728
Tcpc1_Soilpc1	0.523232	0.197404	0.126551	0.909907	0.99999	27186	13480
Tepc1_Tgs	0.483304	0.142076	0.200891	0.76295	1.00037	29548	12693
Tepc1_MIgs	0.715212	0.181506	0.357184	1.07375	1.00003	24003	14574
Tepc1_Soilpc1	0.0746856	0.183994	-0.283268	0.435251	1.00026	23049	14327
Tepc1_Tepc2	-0.090283	0.132751	-0.35152	0.170386	1.00001	28574	13515
Tepc2_Tgs	0.0688982	0.203363	-0.337921	0.471211	1.0001	28349	11791
Tepc2_MIgs	-0.0624522	0.253095	-0.553137	0.441465	0.999981	22825	13097
Tepc2_Soilpc1	0.296944	0.25108	-0.19671	0.79495	1.00017	23146	13703
Family specific parameters
	Estimate	Est.Error	l-95% CI	u-95% CI	Rhat	Bulk_ESS	Tail_ESS
sigma_GPPGSL	0.577937	0.0835946	0.442403	0.768445	1.00014	19414	14033
sigma_Tcpc1	0.792895	0.112239	0.60846	1.04847	0.999948	21881	13411
sigma_Tepc1	0.75132	0.104988	0.5804	0.989689	1.00004	21647	13588
sigma_Tepc2	1.05616	0.1431	0.819782	1.38132	1.00004	25394	12870
Explained variation (R^2)
	Estimate	Est.Error	Q2.5	Q97.5
R2GPPGSL	0.717259	0.0498694	0.59414	0.782253
R2Tcpc1	0.496638	0.0856349	0.298037	0.623776
R2Tepc1	0.52629	0.0828683	0.325548	0.646293
R2Tepc2	0.125148	0.0749949	0.0138119	0.29
Pareto k diagnostic values
	Count	Proportion	Min. n_eff
(-Inf, 0.5]	28	0.823529	1301.38
(0.5, 0.7]	4	0.117647	377.536
(0.7, 1]	1	0.0294118	123.339
(1, Inf)	1	0.0294118	40.8158
LOO statistics
	Estimate	SE
elpd_loo	-171.048	8.67368
p_loo	24.9664	4.08525
looic	342.096	17.3474
