# Supplementary material for: Integrating multiple plant functional traits to predict ecosystem productivity
Source: Commun Biol. 2023 Mar 3;6:239. doi: 10.1038/s42003-023-04626-3 (PMC9984401; doi:10.1038/s42003-023-04626-3)
Supplement: Supplementary file 5 — Supplementary Data 2 [file 42003_2023_4626_MOESM5_ESM.xlsx]

## Sheet: GPP LAI-LA model
Bayesian piecewise structural equation modelling statistical results for yearly GPP
Fitted formula
GPP~LAI+LA+GSL+Tgs+MIgs+Soilpc1
LAI~Tgs+MIgs+LA+GSL
LA~Tgs+MIgs+Soilpc1
GSL~Tgs+Migs
Model estimates
	Estimate	Est.Error	l-95% CI	u-95% CI	Rhat	Bulk_ESS	Tail_ESS
GPP_Intercept	-0.0001277	0.044163	-0.0869148	0.0868742	0.999971	30814	12213
LAI_Intercept	-7.75279e-05	0.0637573	-0.125106	0.125282	1.00043	32575	12619
LA_Intercept	-0.000238676	0.0658023	-0.129113	0.128075	1.00034	31245	12892
GSL_Intercept	0.00129268	0.0854794	-0.16587	0.169408	1.00016	33230	12523
GPP_LA	0.370487	0.0986422	0.17879	0.566735	0.999991	16351	13834
GPP_LAI	0.288448	0.0861629	0.116727	0.458023	1.00028	20071	13338
GPP_GSL	0.195921	0.066805	0.0655054	0.326316	1.00009	20487	14146
GPP_Tgs	0.113856	0.0553505	0.00533247	0.221611	1.0002	16977	15102
GPP_MIgs	0.184019	0.0754329	0.0376178	0.331382	1.00004	19980	14099
GPP_Soilpc1	0.00391855	0.0629715	-0.120194	0.128452	1.0001	24525	13843
LAI_Tgs	-0.213585	0.0742853	-0.359549	-0.0662585	1.00004	19976	13613
LAI_MIgs	0.019808	0.110757	-0.197787	0.237735	1.00001	17278	13722
LAI_LA	0.696824	0.103578	0.490396	0.898391	0.99993	21633	13968
LAI_GSL	0.221077	0.0954429	0.0311373	0.407256	1.00015	21447	14146
LA_Tgs	0.245068	0.0674414	0.112489	0.377321	1.00002	30058	12952
LA_MIgs	0.540734	0.0786625	0.386191	0.694472	1.00003	23186	14604
LA_Soilpc1	0.417339	0.07989	0.261236	0.57509	1.00005	23303	13914
GSL_Tgs	0.364936	0.0862357	0.194453	0.532423	1.00058	30549	13395
GSL_MIgs	0.653432	0.0867223	0.483938	0.825343	1.00026	30247	11680
Family specific parameters
	Estimate	Est.Error	l-95% CI	u-95% CI	Rhat	Bulk_ESS	Tail_ESS
sigma_GPP	0.36957	0.0331221	0.311353	0.441741	1.00034	28960	13952
sigma_LAI	0.539035	0.0473248	0.45586	0.639487	0.999998	27396	13057
sigma_LA	0.557711	0.0488573	0.472355	0.664103	0.999907	33100	13611
sigma_GSL	0.720953	0.062696	0.6104	0.856284	0.999978	29432	12908
Explained variation (R^2)
	Estimate	Est.Error	Q2.5	Q97.5
R2GPP	0.870227	0.0122388	0.840056	0.887309
R2LAI	0.725189	0.0305889	0.652845	0.770963
R2LA	0.703881	0.0339487	0.621944	0.754128
R2GSL	0.504235	0.0605051	0.367146	0.60192
Pareto k diagnostic values
	Count	Proportion	Min. n_eff
(-Inf, 0.5]	69	0.958333	1387.82
(0.5, 0.7]	1	0.0138889	1521.42
(0.7, 1]	1	0.0138889	91.5174
(1, Inf)	1	0.0138889	3.8981
LOO statistics
	Estimate	SE
elpd_loo	-241.008	18.3162
p_loo	28.6943	7.50629
looic	482.017	36.6324

## Sheet: GPP LMI-LM model 
Bayesian piecewise structural equation modelling statistical results for yearly GPP
Fitted formula
GPP~LMI+LM+GSL+Tgs+MIgs+Soilpc1
LMI~Tgs+MIgs+LM+GSL
LM~Tgs+MIgs+Soilpc1
GSL~Tgs+Migs
Model estimates
	Estimate	Est.Error	l-95% CI	u-95% CI	Rhat	Bulk_ESS	Tail_ESS
GPP_Intercept	1.58188e-05	0.0472701	-0.0910314	0.0945191	1.0002	38354	13489
LMI_Intercept	-0.000248884	0.0751935	-0.146119	0.149476	0.999942	37164	13069
LM_Intercept	-0.00033211	0.0683314	-0.133725	0.131789	1.00051	35852	12937
GSL_Intercept	0.000363563	0.0840119	-0.163647	0.1647	1.0011	35786	11763
GPP_LM	0.251967	0.0901428	0.0716091	0.432142	1.0001	24489	14740
GPP_LMI	0.35839	0.0821305	0.197722	0.520649	1.00037	32641	11984
GPP_GSL	0.222311	0.0707418	0.0844433	0.360783	1.00027	29307	14694
GPP_Tgs	0.0896941	0.0595278	-0.0274257	0.206628	1.00018	23178	15570
GPP_MIgs	0.170428	0.0849793	0.00282743	0.338173	0.999973	26164	14275
GPP_Soilpc1	0.0595165	0.0667571	-0.0713861	0.190393	1.00005	29747	13941
LMI_Tgs	-0.135163	0.091354	-0.313708	0.0437066	1.00023	22967	14295
LMI_MIgs	0.241768	0.133094	-0.0217374	0.50486	0.999967	21981	13318
LMI_LM	0.466495	0.12473	0.219694	0.712724	1.00002	25755	13576
LMI_GSL	0.19712	0.109945	-0.0193461	0.412316	1.00038	27998	13983
LM_Tgs	0.320137	0.0700674	0.181569	0.456939	1.0004	33370	12035
LM_MIgs	0.578817	0.0817816	0.418129	0.739858	1.00002	26941	14473
LM_Soilpc1	0.337414	0.0822751	0.174422	0.500326	1.00013	27540	13832
GSL_Tgs	0.36664	0.0863534	0.195813	0.537691	1.00005	33856	12544
GSL_MIgs	0.653595	0.0864407	0.483194	0.823347	1.00018	32636	13218
Family specific parameters
	Estimate	Est.Error	l-95% CI	u-95% CI	Rhat	Bulk_ESS	Tail_ESS
sigma_GPP	0.400102	0.0355213	0.337575	0.476537	0.999961	28734	13986
sigma_LMI	0.631612	0.0554177	0.534218	0.750505	1.00043	30300	12942
sigma_LM	0.577687	0.0505349	0.488743	0.688782	0.999948	32556	13023
sigma_GSL	0.72125	0.0631868	0.611337	0.859751	0.999972	33500	13325
Explained variation (R^2)
	Estimate	Est.Error	Q2.5	Q97.5
R2GPP	0.848877	0.0147066	0.813118	0.86946
R2LMI	0.627024	0.0444648	0.522882	0.695629
R2LM	0.682791	0.0368537	0.595813	0.738177
R2GSL	0.50503	0.0596506	0.368517	0.601458
Pareto k diagnostic values
	Count	Proportion	Min. n_eff
(-Inf, 0.5]	69	0.958333	3613.98
(0.5, 0.7]	2	0.0277778	597.308
(0.7, 1]	0	0	NA
(1, Inf)	1	0.0138889	13.5351
LOO statistics
	Estimate	SE
elpd_loo	-260.541	18.9812
p_loo	29.0027	7.93391
looic	521.082	37.9625

## Sheet: GPP LNI-LNC model 
Bayesian piecewise structural equation modelling statistical results for yearly GPP
Fitted formula
GPP~LNI+LNC+GSL+Tgs+MIgs+Soilpc1
LNI~Tgs+MIgs+LNC+GSL
LNC~Tgs+MIgs+Soilpc1
GSL~Tgs+Migs
Model estimates
	Estimate	Est.Error	l-95% CI	u-95% CI	Rhat	Bulk_ESS	Tail_ESS
GPP_Intercept	0.000133559	0.0495496	-0.0960672	0.0963021	1	28430	12053
LNI_Intercept	-0.000123441	0.0828677	-0.161797	0.164579	1.00029	27591	13178
LNC_Intercept	-0.000170498	0.106077	-0.207471	0.210757	1.00032	32088	12887
GSL_Intercept	9.01385e-05	0.085619	-0.168348	0.168095	0.999995	28566	11856
GPP_LNC	-0.00208652	0.0590557	-0.119193	0.113321	0.999974	22951	14441
GPP_LNI	0.429112	0.0797496	0.272341	0.586041	1.00002	24624	12443
GPP_GSL	0.209293	0.0773785	0.0572639	0.361688	0.999935	19426	13986
GPP_Tgs	0.183514	0.0610919	0.0605757	0.298909	1.0001	20658	14842
GPP_MIgs	0.298758	0.083308	0.133971	0.462691	1.00046	19338	14023
GPP_Soilpc1	0.118509	0.0647523	-0.0103021	0.24496	1.00019	25069	12812
LNI_Tgs	-0.13584	0.101433	-0.33421	0.0650237	1.00002	20345	14042
LNI_MIgs	0.400205	0.131654	0.141361	0.660415	1.00013	18042	14309
LNI_LNC	-0.128603	0.0984916	-0.319927	0.0653975	1.00021	22384	14455
LNI_GSL	0.359539	0.123216	0.115975	0.601929	1.00035	19095	14998
LNC_Tgs	-0.258174	0.107493	-0.472123	-0.0467362	1.0002	27860	13044
LNC_MIgs	-0.43305	0.128364	-0.6849	-0.184584	1.00034	21319	14093
LNC_Soilpc1	-0.0843963	0.129695	-0.338034	0.165819	1.0003	20304	14180
GSL_Tgs	0.365432	0.0861976	0.198297	0.537795	0.999916	28367	11758
GSL_MIgs	0.654278	0.0864594	0.484634	0.824058	1.00015	29599	13653
Family specific parameters
	Estimate	Est.Error	l-95% CI	u-95% CI	Rhat	Bulk_ESS	Tail_ESS
sigma_GPP	0.418847	0.0377401	0.35363	0.499896	1.00005	23528	13435
sigma_LNI	0.705454	0.0637627	0.594446	0.845207	1.00015	24147	11950
sigma_LNC	0.888875	0.0786795	0.751657	1.06316	0.999966	27025	12514
sigma_GSL	0.721691	0.0628153	0.612026	0.856391	0.999923	25308	13528
Explained variation (R^2)
	Estimate	Est.Error	Q2.5	Q97.5
R2GPP	0.834501	0.0165029	0.794268	0.857858
R2LNI	0.539202	0.0554724	0.411838	0.627423
R2LNC	0.277686	0.0732653	0.128433	0.411965
R2GSL	0.504928	0.0601499	0.368535	0.602381
Pareto k diagnostic values
	Count	Proportion	Min. n_eff
(-Inf, 0.5]	68	0.944444	4312.94
(0.5, 0.7]	3	0.0416667	790.974
(0.7, 1]	0	0	NA
(1, Inf)	1	0.0138889	18.0198
LOO statistics
	Estimate	SE
elpd_loo	-302.267	17.2482
p_loo	28.1025	7.33036
looic	604.533	34.4964

## Sheet: GPP LPI-LPC model 
Bayesian piecewise structural equation modelling statistical results for yearly GPP
Fitted formula
GPP~LPI+LPC+GSL+Tgs+MIgs+Soilpc1
LPI~Tgs+MIgs+LPC+GSL
LPC~Tgs+MIgs+Soilpc1
GSL~Tgs+Migs
Model estimates
	Estimate	Est.Error	l-95% CI	u-95% CI	Rhat	Bulk_ESS	Tail_ESS
GPP_Intercept	-0.000236177	0.0478831	-0.0930007	0.0943285	0.999955	34796	12778
LPI_Intercept	-0.000494357	0.0880887	-0.175067	0.171787	1.00012	30429	12033
LPC_Intercept	-0.000126077	0.0992913	-0.195556	0.195233	0.999967	35066	11977
GSL_Intercept	-6.54191e-05	0.0848015	-0.16568	0.165431	1.00021	33509	13269
GPP_LPC	0.00135881	0.0627854	-0.121298	0.124106	1.00017	25381	15086
GPP_LPI	0.41018	0.0744203	0.265438	0.557268	1.00021	26490	13680
GPP_GSL	0.249336	0.0734556	0.103696	0.393309	1.00021	24828	13824
GPP_Tgs	0.19415	0.059828	0.0781512	0.311474	1.00026	25135	13699
GPP_MIgs	0.310873	0.0822849	0.15165	0.471743	1.00003	23203	14598
GPP_Soilpc1	0.112367	0.064075	-0.0139263	0.23787	1.00001	28832	12208
LPI_Tgs	-0.0361535	0.107184	-0.243722	0.176023	0.999963	21418	13823
LPI_MIgs	0.586379	0.130299	0.330329	0.841391	0.999938	19507	15084
LPI_LPC	0.258888	0.109333	0.0431959	0.47574	1.00024	24243	12459
LPI_GSL	0.283319	0.12741	0.0328681	0.529493	1.00004	22131	14295
LPC_Tgs	-0.374162	0.10232	-0.576374	-0.173217	1.00046	31307	13411
LPC_MIgs	-0.498437	0.120723	-0.734016	-0.259349	0.999944	27721	14259
LPC_Soilpc1	0.0286098	0.121602	-0.212931	0.267304	0.999918	24986	13910
GSL_Tgs	0.366066	0.0868661	0.1934	0.537259	1.00017	35119	12946
GSL_MIgs	0.654437	0.087559	0.482007	0.826099	1.00068	31328	11516
Family specific parameters
	Estimate	Est.Error	l-95% CI	u-95% CI	Rhat	Bulk_ESS	Tail_ESS
sigma_GPP	0.410275	0.0373464	0.345554	0.491075	1.0004	27131	12729
sigma_LPI	0.743782	0.0653147	0.62892	0.883593	1.00022	28189	13557
sigma_LPC	0.845728	0.0739037	0.714938	1.00549	1.00004	26883	13587
sigma_GSL	0.721556	0.0636195	0.610948	0.85868	0.999998	30274	13016
Explained variation (R^2)
	Estimate	Est.Error	Q2.5	Q97.5
R2GPP	0.840672	0.0158956	0.801997	0.863021
R2LPI	0.490455	0.0602525	0.35459	0.58754
R2LPC	0.340091	0.0719405	0.186994	0.466745
R2GSL	0.505079	0.0606264	0.365909	0.602092
Pareto k diagnostic values
	Count	Proportion	Min. n_eff
(-Inf, 0.5]	67	0.930556	3907.03
(0.5, 0.7]	4	0.0555556	1203.92
(0.7, 1]	0	0	NA
(1, Inf)	1	0.0138889	10.9208
LOO statistics
	Estimate	SE
elpd_loo	-301.287	18.3307
p_loo	28.4466	7.88881
looic	602.574	36.6614

## Sheet: GPPGSL (LAI-LA) model 
Bayesian piecewise structural equation modelling statistical results for monthly GPP
Fitted formula
GPP/GSL~LAI+LA+Tgs+MIgs+Soilpc1
LAI~Tgs+MIgs+LA
LA~Tgs+MIgs+Soilpc1
Model estimates
	Estimate	Est.Error	l-95% CI	u-95% CI	Rhat	Bulk_ESS	Tail_ESS
GPPGSL_Intercept	-0.000452367	0.0636021	-0.124874	0.125935	1.00013	32879	13085
LAI_Intercept	0.00040872	0.0658176	-0.12779	0.13082	1.00037	34911	12417
LA_Intercept	0.000466879	0.0657241	-0.128213	0.129603	1.0001	26481	12633
GPPGSL_LAI	0.490503	0.120101	0.256558	0.728675	1.00017	24956	13244
GPPGSL_LA	0.367276	0.144849	0.0830976	0.649591	1.00014	18853	14522
GPPGSL_Tgs	0.0495837	0.0724428	-0.0918852	0.190008	0.999937	20574	13541
GPPGSL_MIgs	0.0483971	0.101445	-0.149044	0.247601	1.00001	27736	14548
GPPGSL_Soilpc1	-0.000162567	0.0931051	-0.181384	0.182338	1.00017	27555	14103
LAI_Tgs	-0.142896	0.070766	-0.281289	-0.00443971	1.00023	27376	12556
LAI_MIgs	0.126933	0.105267	-0.0809461	0.331929	1.00002	18292	14619
LAI_LA	0.746171	0.105253	0.541656	0.952804	0.999961	18316	13418
LA_Tgs	0.244393	0.0680483	0.108747	0.378198	0.999905	31637	12177
LA_MIgs	0.539538	0.0790995	0.383035	0.693904	0.999991	23763	14558
LA_Soilpc1	0.417772	0.0805821	0.25927	0.57729	1.00017	24106	14305
Family specific parameters
	Estimate	Est.Error	l-95% CI	u-95% CI	Rhat	Bulk_ESS	Tail_ESS
sigma_GPPGSL	0.541935	0.0484475	0.457995	0.646594	1.00008	27901	13359
sigma_LAI	0.557551	0.048592	0.472347	0.661849	1.00019	29249	12975
sigma_LA	0.558425	0.0502293	0.47072	0.668442	1.00003	29457	13380
Explained variation (R^2)
	Estimate	Est.Error	Q2.5	Q97.5
R2GPPGSL	0.724385	0.0316784	0.649115	0.770677
R2LAI	0.703991	0.0340889	0.622739	0.754681
R2LA	0.703457	0.0338152	0.623738	0.753927
Pareto k diagnostic values
	Count	Proportion	Min. n_eff
(-Inf, 0.5]	71	0.986111	3812.76
(0.5, 0.7]	0	0	NA
(0.7, 1]	1	0.0138889	176.235
(1, Inf)	0	0	NA
LOO statistics
	Estimate	SE
elpd_loo	-186.135	11.6037
p_loo	17.6131	3.81802
looic	372.269	23.2074

## Sheet: GPPGSL (LMI-LM) model 
Bayesian piecewise structural equation modelling statistical results for monthly GPP
Fitted formula
GPP/GSL~LMI+LM+Tgs+MIgs+Soilpc1
LMI~Tgs+MIgs+LM
LM~Tgs+MIgs+Soilpc1
Model estimates
	Estimate	Est.Error	l-95% CI	u-95% CI	Rhat	Bulk_ESS	Tail_ESS
GPPGSL_Intercept	-8.98042e-06	0.0660719	-0.129336	0.131031	1.00001	30842	12834
LMI_Intercept	-0.000265563	0.0757684	-0.149821	0.149122	1.00002	31572	12583
LM_Intercept	-0.000640016	0.0679307	-0.135854	0.134372	1.00009	30960	12559
GPPGSL_LMI	0.600126	0.111414	0.381816	0.820609	0.999959	25391	13047
GPPGSL_LM	0.216931	0.12826	-0.0322947	0.47143	1.00008	21147	13946
GPPGSL_Tgs	0.0291928	0.0788189	-0.125852	0.18257	1.00003	22919	14906
GPPGSL_MIgs	0.0379985	0.113281	-0.180126	0.260013	0.99993	23714	13575
GPPGSL_Soilpc1	0.062157	0.093232	-0.122199	0.24506	1.00005	25914	14375
LMI_Tgs	-0.0752439	0.0838319	-0.241998	0.0892992	1.00015	22134	14001
LMI_MIgs	0.337868	0.120431	0.103546	0.573874	1.00004	17072	14065
LMI_LM	0.508607	0.122558	0.268346	0.746495	0.999982	17100	14715
LM_Tgs	0.319396	0.0693875	0.182	0.454707	1.00035	30188	12681
LM_MIgs	0.579198	0.0826078	0.415656	0.741653	1.00016	24186	14147
LM_Soilpc1	0.337259	0.0823713	0.175681	0.499088	1.0004	24755	12995
Family specific parameters
	Estimate	Est.Error	l-95% CI	u-95% CI	Rhat	Bulk_ESS	Tail_ESS
sigma_GPPGSL	0.561406	0.0494767	0.474647	0.667767	1.00021	27659	13264
sigma_LMI	0.642073	0.0573307	0.542347	0.766898	1.00003	29208	12033
sigma_LM	0.577228	0.0498923	0.489383	0.684323	1.00028	28957	13596
Explained variation (R^2)
	Estimate	Est.Error	Q2.5	Q97.5
R2GPPGSL	0.704715	0.0337992	0.624491	0.755277
R2LMI	0.610585	0.0460562	0.502511	0.681304
R2LM	0.682744	0.0373993	0.594098	0.738141
Pareto k diagnostic values
	Count	Proportion	Min. n_eff
(-Inf, 0.5]	71	0.986111	3966.35
(0.5, 0.7]	0	0	NA
(0.7, 1]	1	0.0138889	66.4528
(1, Inf)	0	0	NA
LOO statistics
	Estimate	SE
elpd_loo	-201.82	12.8777
p_loo	18.4887	4.9692
looic	403.639	25.7553

## Sheet: GPPGSL (LNI-LNC) model 
Bayesian piecewise structural equation modelling statistical results for monthly GPP
Fitted formula
GPP/GSL~LNI+LNC+Tgs+MIgs+Soilpc1
LNI~Tgs+MIgs+LM
LNC~Tgs+MIgs+Soilpc1
Model estimates
	Estimate	Est.Error	l-95% CI	u-95% CI	Rhat	Bulk_ESS	Tail_ESS
GPPGSL_Intercept	0.000341906	0.0686454	-0.132538	0.136165	1.00001	25789	14066
LNI_Intercept	0.000134093	0.0881428	-0.172653	0.173874	1.00044	26292	13433
LNC_Intercept	-0.00021209	0.105034	-0.207745	0.204827	0.999904	25721	12970
GPPGSL_LNI	0.626167	0.10427	0.42037	0.832803	1.00032	18525	13128
GPPGSL_LNC	-0.0749312	0.0798374	-0.231174	0.0815907	1.00001	21814	13556
GPPGSL_Tgs	0.100269	0.0740019	-0.0450911	0.24644	0.999972	22691	13450
GPPGSL_MIgs	0.137172	0.101993	-0.0624874	0.337159	1.0003	19440	13482
GPPGSL_Soilpc1	0.114417	0.0913242	-0.0642132	0.293853	0.999964	20439	13108
LNI_Tgs	0.00869929	0.0931695	-0.173339	0.194878	1.00003	22917	13655
LNI_MIgs	0.66037	0.104084	0.453505	0.865283	0.999913	19078	14089
LNI_LNC	-0.0763716	0.105272	-0.285231	0.128679	1.00022	19669	14409
LNC_Tgs	-0.257611	0.1077	-0.470503	-0.0456059	0.999913	23721	13280
LNC_MIgs	-0.433224	0.126303	-0.680807	-0.182576	1.00002	20402	13938
LNC_Soilpc1	-0.0838593	0.127242	-0.333542	0.169425	0.999997	20806	14464
Family specific parameters
	Estimate	Est.Error	l-95% CI	u-95% CI	Rhat	Bulk_ESS	Tail_ESS
sigma_GPPGSL	0.574308	0.0508369	0.485773	0.685329	1.00007	22685	13939
sigma_LNI	0.74604	0.0658387	0.631846	0.888559	1.00002	21255	12639
sigma_LNC	0.88811	0.0786249	0.752042	1.05821	0.999951	23695	13082
Explained variation (R^2)
	Estimate	Est.Error	Q2.5	Q97.5
R2GPPGSL	0.691898	0.0353218	0.609207	0.744898
R2LNI	0.48029	0.0626887	0.340184	0.582495
R2LNC	0.277265	0.0731851	0.129702	0.409639
Pareto k diagnostic values
	Count	Proportion	Min. n_eff
(-Inf, 0.5]	71	0.986111	4298.97
(0.5, 0.7]	0	0	NA
(0.7, 1]	0	0	NA
(1, Inf)	1	0.0138889	29.2788
LOO statistics
	Estimate	SE
elpd_loo	-245.674	12.4674
p_loo	18.9619	5.19578
looic	491.348	24.9349

## Sheet: GPPGSL (LPI-LPC) model 
Bayesian piecewise structural equation modelling statistical results for monthly GPP
Fitted formula
GPP/GSL~LPI+LPC+Tgs+MIgs+Soilpc1
LPI~Tgs+MIgs+LM
LPC~Tgs+MIgs+Soilpc1
Model estimates
	Estimate	Est.Error	l-95% CI	u-95% CI	Rhat	Bulk_ESS	Tail_ESS
GPPGSL_Intercept	0.000151836	0.0617942	-0.122591	0.121068	1.00007	25085	13551
LPI_Intercept	-0.000640399	0.0905338	-0.178841	0.178753	0.999989	27624	13481
LPC_Intercept	0.000146804	0.0987619	-0.19273	0.193054	1.00009	24123	13492
GPPGSL_LPI	0.645952	0.0935714	0.462488	0.828082	0.999962	14476	13707
GPPGSL_LPC	0.0721239	0.0808472	-0.0858408	0.231439	1.00011	13984	13491
GPPGSL_Tgs	0.182482	0.071618	0.0417146	0.322414	1.00003	18244	14028
GPPGSL_MIgs	0.235074	0.100333	0.0363737	0.43267	1.00007	13561	13809
GPPGSL_Soilpc1	0.100706	0.0837962	-0.0664573	0.265891	0.999952	18681	14434
LPI_Tgs	0.0566246	0.101116	-0.143135	0.254173	1.00004	17844	14533
LPI_MIgs	0.757618	0.108026	0.546524	0.971338	1.00012	17199	14345
LPI_LPC	0.231917	0.112478	0.0115992	0.450754	1.00017	15717	13057
LPC_Tgs	-0.374499	0.101917	-0.574629	-0.172652	1.00006	26780	14208
LPC_MIgs	-0.500252	0.121052	-0.73667	-0.263451	1.00021	19497	14271
LPC_Soilpc1	0.0308944	0.122323	-0.209908	0.272544	1.00013	19493	14468
Family specific parameters
	Estimate	Est.Error	l-95% CI	u-95% CI	Rhat	Bulk_ESS	Tail_ESS
sigma_GPPGSL	0.531644	0.047164	0.449779	0.633465	1.00009	20168	14444
sigma_LPI	0.766126	0.0667493	0.649042	0.909101	1.00002	24758	13750
sigma_LPC	0.844892	0.0739971	0.714548	1.00342	0.999973	24867	13265
Explained variation (R^2)
	Estimate	Est.Error	Q2.5	Q97.5
R2GPPGSL	0.734868	0.0296228	0.664726	0.778526
R2LPI	0.452153	0.0653036	0.306858	0.560703
R2LPC	0.34077	0.0715037	0.188581	0.465983
Pareto k diagnostic values
	Count	Proportion	Min. n_eff
(-Inf, 0.5]	71	0.986111	2987.32
(0.5, 0.7]	0	0	NA
(0.7, 1]	0	0	NA
(1, Inf)	1	0.0138889	8.59466
LOO statistics
	Estimate	SE
elpd_loo	-238.487	12.894
p_loo	18.706	5.48412
looic	476.975	25.788
